# Supplementary material for: MEK inhibitor resistance in lung adenocarcinoma is associated with addiction to sustained ERK suppression
Source: NPJ Precis Oncol. 2022 Nov 23;6:88. doi: 10.1038/s41698-022-00328-x (PMC9684561; doi:10.1038/s41698-022-00328-x)
Supplement: Supplementary file 3 — Supplementary Data [file 41698_2022_328_MOESM3_ESM.xlsx]

## Sheet: SupplementaryTable 1
	Supplementary Table 1: Summary of mutations uncovered by MSK-IMPACT panel.
	Samples	Gene	Gene panel	Protein Change	Annotation	Functional Impact	Chromosome	Start Pos	End Pos	Ref	Var	HGVSg	HGVSc	MS	VS	Mutation Type	Variant Type	Center	Allele Freq	Variant Reads	Ref Reads	Variant Reads (Normal)	Ref Reads (Normal)	COSMIC	Exon	gnomAD	ClinVar	dbSNP	SIGNAL
	H1792 sgConrol TramR	MAP2K1	N/A	F53V	OncoKB: Likely Oncogenic, level_3b, resistance NA;CIViC: NA;MyCancerGenome: present;CancerHotspot: yes;3DHotspot: yes	SIFT: NA;Polyphen-2: NA	15	66727441	66727441	T	G	15:g.66727441T>G		NA	NA	Missense_Mutation	SNP	mskcc.org	0.515707	197	185	0	473	5
	H1792 sgRB7 TramR	CEBPA	N/A	N281Qfs*38	OncoKB: Likely Oncogenic, level NA, resistance NA;CIViC: NA;MyCancerGenome: not present;CancerHotspot: no;3DHotspot: no	SIFT: NA;Polyphen-2: NA	19	33792476	33792480	CTGTT	-	19:g.33792476_33792480del		NA	NA	Frame_Shift_Del	DEL	mskcc.org	0.153846	192	1056	34	1368
	H1792 sgRB7 Parental	CEBPA	N/A	N281Qfs*38	OncoKB: Likely Oncogenic, level NA, resistance NA;CIViC: NA;MyCancerGenome: not present;CancerHotspot: no;3DHotspot: no	SIFT: NA;Polyphen-2: NA	19	33792476	33792480	CTGTT	-	19:g.33792476_33792480del		NA	NA	Frame_Shift_Del	DEL	mskcc.org	0.222328	233	815	34	1368
	H1792 sgRB7 TramR	RB1	N/A	E30Gfs*18	OncoKB: Likely Oncogenic, level NA, resistance NA;CIViC: NA;MyCancerGenome: not present;CancerHotspot: no;3DHotspot: no	SIFT: NA;Polyphen-2: NA	13	48878136	48878137	GA	-	13:g.48878136_48878137del		NA	NA	Frame_Shift_Del	DEL	mskcc.org	0.988048	248	3	0	377
	H1792 sgRB7 Parental	RB1	N/A	E30Gfs*18	OncoKB: Likely Oncogenic, level NA, resistance NA;CIViC: NA;MyCancerGenome: not present;CancerHotspot: no;3DHotspot: no	SIFT: NA;Polyphen-2: NA	13	48878136	48878137	GA	-	13:g.48878136_48878137del		NA	NA	Frame_Shift_Del	DEL	mskcc.org	0.989305	185	2	0	377
	H1792 sgRB14 TramR	EP300	N/A	R1831S	OncoKB: Unknown, level NA, resistance NA;CIViC: NA;MyCancerGenome: not present;CancerHotspot: no;3DHotspot: no	SIFT: NA;Polyphen-2: NA	22	41573208	41573208	G	C	22:g.41573208G>C		NA	NA	Missense_Mutation	SNP	mskcc.org	0.233851	286	937	0	847
	H1792 sgRB7 TramR	KDM6A	N/A	Q517H	OncoKB: Unknown, level NA, resistance NA;CIViC: NA;MyCancerGenome: not present;CancerHotspot: no;3DHotspot: no	SIFT: NA;Polyphen-2: NA	23	44922690	44922690	G	T	23:g.44922690G>T		NA	NA	Missense_Mutation	SNP	mskcc.org	0.844221	168	31	9	185
	H1792 sgRB7 Parental	KDM6A	N/A	Q517H	OncoKB: Unknown, level NA, resistance NA;CIViC: NA;MyCancerGenome: not present;CancerHotspot: no;3DHotspot: no	SIFT: NA;Polyphen-2: NA	23	44922690	44922690	G	T	23:g.44922690G>T		NA	NA	Missense_Mutation	SNP	mskcc.org	0.690217	127	57	9	185
	H1792 sgRB7 TramR	ZFHX3	N/A	F3311V	OncoKB: Unknown, level NA, resistance NA;CIViC: NA;MyCancerGenome: not present;CancerHotspot: no;3DHotspot: no	SIFT: NA;Polyphen-2: NA	16	72822244	72822244	A	C	16:g.72822244A>C		NA	NA	Missense_Mutation	SNP	mskcc.org	0.528814	468	417	36	1251
	H1792 sgRB7 Parental	ZFHX3	N/A	F3311V	OncoKB: Unknown, level NA, resistance NA;CIViC: NA;MyCancerGenome: not present;CancerHotspot: no;3DHotspot: no	SIFT: NA;Polyphen-2: NA	16	72822244	72822244	A	C	16:g.72822244A>C		NA	NA	Missense_Mutation	SNP	mskcc.org	0.47	282	318	36	1251
	H1792 sgRB7 TramR	GLI1	N/A	Q861*	OncoKB: Unknown, level NA, resistance NA;CIViC: NA;MyCancerGenome: not present;CancerHotspot: no;3DHotspot: no	SIFT: NA;Polyphen-2: NA	12	57865104	57865104	C	T	12:g.57865104C>T		NA	NA	Nonsense_Mutation	SNP	mskcc.org	0.0792251	638	7415	72	4921
	H1792 sgRB14 Parental	GLI1	N/A	Q861*	OncoKB: Unknown, level NA, resistance NA;CIViC: NA;MyCancerGenome: not present;CancerHotspot: no;3DHotspot: no	SIFT: NA;Polyphen-2: NA	12	57865104	57865104	C	T	12:g.57865104C>T		NA	NA	Nonsense_Mutation	SNP	mskcc.org	0.0791636	212	2466	72	4921
	H1792 sgRB7 TramR	TMEM127	N/A	C140R	OncoKB: Unknown, level NA, resistance NA;CIViC: NA;MyCancerGenome: not present;CancerHotspot: no;3DHotspot: no	SIFT: NA;Polyphen-2: NA	2	96919845	96919845	A	G	2:g.96919845A>G		NA	NA	Missense_Mutation	SNP	mskcc.org	0.19823	112	453	1	628
	H1792 sgRB7 Parental	TMEM127	N/A	C140R	OncoKB: Unknown, level NA, resistance NA;CIViC: NA;MyCancerGenome: not present;CancerHotspot: no;3DHotspot: no	SIFT: NA;Polyphen-2: NA	2	96919845	96919845	A	G	2:g.96919845A>G		NA	NA	Missense_Mutation	SNP	mskcc.org	0.35022	159	295	1	628
	H1792 sgConrol TramR	FRMPD3	N/A	Q1758Tfs*71	OncoKB: NA;CIViC: NA;MyCancerGenome: not present;CancerHotspot: no;3DHotspot: no	SIFT: NA;Polyphen-2: NA	23	106846420	106846421	-	CAGCAGCAGCAACAACAACAGACAACAGCAACAACAGCAGCAGTAAAAACAGCAA	23:g.106846420_106846421insCAGCAGCAGCAACAACAACAGACAACAGCAACAACAGCAGCAGTAAAAACAGCAA		NA	NA	Frame_Shift_Ins	INS	mskcc.org	0.166667	11	55	0	32
	H358 sgRB4 parental	NOTCH2	N/A	T235S	OncoKB: Likely Oncogenic, level NA, resistance NA;CIViC: NA;MyCancerGenome: not present;CancerHotspot: yes;3DHotspot: no	SIFT: NA;Polyphen-2: NA	1	120539668	120539668	T	A	1:g.120539668T>A		NA	NA	Missense_Mutation	SNP	mskcc.org	0.0288066	14	472	4	487	1
	H358 sgRB3 TramR	RB1	N/A	P28Qfs*35	OncoKB: Likely Oncogenic, level NA, resistance NA;CIViC: NA;MyCancerGenome: not present;CancerHotspot: no;3DHotspot: no	SIFT: NA;Polyphen-2: NA	13	48878131	48878138	CTCCTGAG	A	13:g.48878131_48878138delinsA		NA	NA	Frame_Shift_Del	DEL	mskcc.org	0.672043	125	61	0	203
	H358 sgRB4 parental	RB1	N/A	E30*	OncoKB: Likely Oncogenic, level NA, resistance NA;CIViC: NA;MyCancerGenome: not present;CancerHotspot: no;3DHotspot: no	SIFT: NA;Polyphen-2: NA	13	48878134	48878135	-	G	13:g.48878134_48878135insG		NA	NA	Frame_Shift_Ins	INS	mskcc.org	0.47027	87	98	0	200
	H358 sgRB4 TramR	AR	N/A	Q86K	OncoKB: Unknown, level NA, resistance NA;CIViC: NA;MyCancerGenome: not present;CancerHotspot: no;3DHotspot: no	SIFT: NA;Polyphen-2: NA	23	66765244	66765244	C	A	23:g.66765244C>A		NA	NA	Missense_Mutation	SNP	mskcc.org	0.502627	287	284	0	655
	H358 sgRB4 parental	AR	N/A	Q86K	OncoKB: Unknown, level NA, resistance NA;CIViC: NA;MyCancerGenome: not present;CancerHotspot: no;3DHotspot: no	SIFT: NA;Polyphen-2: NA	23	66765244	66765244	C	A	23:g.66765244C>A		NA	NA	Missense_Mutation	SNP	mskcc.org	0.5026	290	287	0	655
	H358 sgRB4 TramR	AXIN1	N/A	S511L	OncoKB: Unknown, level NA, resistance NA;CIViC: NA;MyCancerGenome: not present;CancerHotspot: no;3DHotspot: no	SIFT: NA;Polyphen-2: NA	16	347974	347974	G	A	16:g.347974G>A		NA	NA	Missense_Mutation	SNP	mskcc.org	0.363798	613	1072	0	1928
	H358 sgRB4 parental	AXIN1	N/A	S511L	OncoKB: Unknown, level NA, resistance NA;CIViC: NA;MyCancerGenome: not present;CancerHotspot: no;3DHotspot: no	SIFT: NA;Polyphen-2: NA	16	347974	347974	G	A	16:g.347974G>A		NA	NA	Missense_Mutation	SNP	mskcc.org	0.338569	582	1137	0	1928
	H358 sgRB3 TramR	KMT2C	N/A	R4690Q	OncoKB: Unknown, level NA, resistance NA;CIViC: NA;MyCancerGenome: not present;CancerHotspot: no;3DHotspot: no	SIFT: NA;Polyphen-2: NA	7	151842343	151842343	C	T	7:g.151842343C>T		NA	NA	Missense_Mutation	SNP	mskcc.org	0.100806	25	223	0	202
	H358 sgRB3 TramR	GSK3B	N/A	X317_splice	OncoKB: Unknown, level NA, resistance NA;CIViC: NA;MyCancerGenome: not present;CancerHotspot: no;3DHotspot: no	SIFT: NA;Polyphen-2: NA	3	119582452	119582461	CCTGCAGTAC	AAAAAAAAAA	3:g.119582452_119582461delinsAAAAAAAAAA		NA	NA	Splice_Site	ONP	mskcc.org	0.0582524	12	194	1	129

## Sheet: Supplementary Table 2
	Supplementary Table 2: Summary of copy number alterations uncovered by MSK-IMPACT panel.
	Samples	Gene	Gene panel	CNA	Cytoband	Cohort
	H1792 sgRB7 TramR	ATM	N/A	DeepDel	11q22.3	0.04
	H1792 sgConrol TramR	CDKN2A	N/A	DeepDel	9p21.3	0.04
	H1792 sgConrol TramR	BRAF	N/A	AMP	7q34	0.04
	H1792 sgRB14 TramR	BCL6	N/A	AMP	3q27.3	0.04
	H1792 sgRB7 TramR	BIRC3	N/A	DeepDel	11q22.2	0.04
	H1792 sgRB7 TramR	CYLD	N/A	DeepDel	16q12.1	0.04
	H1792 sgRB7 TramR	COP1	N/A	DeepDel	1q25.1-q25.2	0.04
	H1792 sgConrol TramR	JUN	N/A	AMP	1p32.1	0.08
	H1792 sgConrol TramR	CDKN2B	N/A	DeepDel	9p21.3	0.04
	H1792 sgConrol TramR	MEF2B	N/A	AMP	19p13.11	0.08
	H1792 sgConrol TramR	ESR1	N/A	AMP	6q25.1-q25.2	0.04
	H1792 sgRB7 Parental	CDKN2A	N/A	AMP	9p21.3	0.04
	H1792 sgRB7 Parental	MTOR	N/A	AMP	1p36.22	0.04
	H1792 sgRB14 TramR	MAP3K13	N/A	AMP	3q27.2	0.04
	H1792 sgRB14 TramR	EIF4A2	N/A	AMP	3q27.3	0.04
	H1792 sgRB14 TramR	TP63	N/A	AMP	3q28	0.04
	H1792 sgRB7 TramR	NUF2	N/A	DeepDel	1q23.3	0.04
	H1792 sgConrol TramR	ARID5B	N/A	AMP	10q21.2	0.04
	H1792 sgConrol TramR	CDKN2C	N/A	AMP	1p32.3	N/A
	H1792 sgConrol TramR	CREBBP	N/A	AMP	16p13.3	N/A
	H1792 sgConrol TramR	TRAF7	N/A	AMP	16p13.3	N/A
	H1792 sgConrol TramR	TSC2	N/A	AMP	16p13.3	N/A
	H1792 sgConrol TramR	SPEN	N/A	AMP	1p36.21-p36.13	N/A
	H1792 sgConrol TramR	SDHB	N/A	AMP	1p36.13	N/A
	H1792 sgConrol TramR	CDC42	N/A	AMP	1p36.12	N/A
	H1792 sgConrol TramR	MUTYH	N/A	AMP	1p34.1	N/A
	H1792 sgConrol TramR	HLA-A	N/A	AMP	6p22.1	N/A
	H1792 sgConrol TramR	MDC1	N/A	AMP	6p21.33	N/A
	H1792 sgConrol TramR	HLA-B	N/A	AMP	6p21.33	N/A
	H1792 sgConrol TramR	NOTCH4	N/A	AMP	6p21.32	N/A
	H1792 sgConrol TramR	STK19	N/A	AMP	6p21.33	N/A
	H1792 sgConrol TramR	TAP1	N/A	AMP	6p21.32	N/A
	H1792 sgConrol TramR	TAP2	N/A	AMP	6p21.32	N/A
	H1792 sgConrol TramR	SESN1	N/A	AMP	6q21	N/A
	H1792 sgConrol TramR	FYN	N/A	AMP	6q21	N/A
	H1792 sgConrol TramR	LATS1	N/A	AMP	6q25.1	N/A
	H1792 sgConrol TramR	ARID1B	N/A	AMP	6q25.3	N/A
	H1792 sgConrol TramR	PRKN	N/A	AMP	6q26	N/A
	H1792 sgConrol TramR	INHBA	N/A	AMP	7p14.1	N/A
	H1792 sgConrol TramR	IKZF1	N/A	AMP	7p12.2	N/A
	H1792 sgConrol TramR	TET1	N/A	AMP	10q21.3	N/A
	H1792 sgConrol TramR	AXIN1	N/A	AMP	16p13.3	N/A
	H1792 sgConrol TramR	NTHL1	N/A	AMP	16p13.3	N/A
	H1792 sgConrol TramR	PDPK1	N/A	AMP	16p13.3	N/A
	H1792 sgConrol TramR	SLX4	N/A	AMP	16p13.3	N/A
	H1792 sgConrol TramR	PAK5	N/A	AMP	20p12.2	N/A
	H1792 sgConrol TramR	PIK3R3	N/A	AMP	1p34.1	N/A
	H1792 sgConrol TramR	RAD54L	N/A	AMP	1p34.1	N/A
	H1792 sgConrol TramR	ID3	N/A	AMP	1p36.12	N/A
	H1792 sgConrol TramR	ARID1A	N/A	AMP	1p36.11	N/A
	H1792 sgConrol TramR	SESN2	N/A	AMP	1p35.3	N/A
	H1792 sgConrol TramR	STK40	N/A	AMP	1p34.3	N/A
	H1792 sgConrol TramR	CSF3R	N/A	AMP	1p34.3	N/A
	H1792 sgRB7 Parental	TNFRSF14	N/A	AMP	1p36.32	N/A
	H1792 sgRB7 Parental	PIK3CD	N/A	AMP	1p36.22	N/A
	H1792 sgRB7 Parental	CDKN2B	N/A	AMP	9p21.3	N/A
	H1792 sgRB7 Parental	ERRFI1	N/A	AMP	1p36.23	N/A
	H358 sgRB4 TramR	KRAS	N/A	AMP	12p12.1	0.04
	H358 sgRB4 TramR	RAC1	N/A	AMP	7p22.1	0.04
	H358 sgRB4 TramR	RAF1	N/A	AMP	3p25.2	0.04
	H358 sgRB4 TramR	RICTOR	N/A	AMP	5p13.1	0.04
	H358 sgRB4 TramR	JAK2	N/A	AMP	9p24.1	0.04
	H358 sgRB4 TramR	CD274	N/A	AMP	9p24.1	0.04
	H358 sgRB4 TramR	BCL2L1	N/A	AMP	20q11.21	0.04
	H358 sgRB4 TramR	JUN	N/A	AMP	1p32.1	0.08
	H358 sgRB4 TramR	DNMT3B	N/A	AMP	20q11.21	0.04
	H358 sgRB4 TramR	SRC	N/A	AMP	20q11.23	0.04
	H358 sgRB4 TramR	TERT	N/A	AMP	5p15.33	0.04
	H358 sgRB4 TramR	CARD11	N/A	AMP	7p22.2	0.04
	H358 sgRB4 TramR	KDM5A	N/A	AMP	12p13.33	N/A
	H358 sgRB4 TramR	PPM1D	N/A	AMP	17q23.2	N/A
	H358 sgRB4 TramR	BRD4	N/A	AMP	19p13.12	N/A
	H358 sgRB4 TramR	PIK3R2	N/A	AMP	19p13.11	N/A
	H358 sgRB4 TramR	MEF2B	N/A	AMP	19p13.11	N/A
	H358 sgRB4 TramR	PDCD1LG2	N/A	AMP	9p24.1	N/A
	H358 sgRB4 TramR	VHL	N/A	AMP	3p25.3	N/A
	H358 sgRB4 TramR	NPM1	N/A	AMP	5q35.1	N/A
	H358 sgRB4 TramR	CCND2	N/A	AMP	12p13.32	N/A
	H358 sgRB4 TramR	BRCA1	N/A	AMP	17q21.31	N/A
	H358 sgRB4 TramR	DNAJB1	N/A	AMP	19p13.12	N/A
	H358 sgRB4 TramR	BRIP1	N/A	AMP	17q23.2	0.04
	H358 sgRB4 TramR	CDKN1B	N/A	AMP	12p13.1	0.04
	H358 sgRB4 TramR	DAXX	N/A	AMP	6p21.32	0.04
	H358 sgRB4 TramR	TRAF7	N/A	AMP	16p13.3	0.08
	H358 sgRB4 TramR	TSC2	N/A	AMP	16p13.3	0.08
	H358 sgRB4 TramR	ASXL1	N/A	AMP	20q11.21	0.04
	H358 sgRB4 TramR	JAK1	N/A	AMP	1p31.3	N/A
	H358 sgRB4 TramR	SDHA	N/A	AMP	5p15.33	N/A
	H358 sgRB4 TramR	PPARG	N/A	AMP	3p25.2	N/A
	H358 sgRB4 TramR	HLA-A	N/A	AMP	6p22.1	N/A
	H358 sgRB4 TramR	MDC1	N/A	AMP	6p21.33	N/A
	H358 sgRB4 TramR	HLA-B	N/A	AMP	6p21.33	N/A
	H358 sgRB4 TramR	NOTCH4	N/A	AMP	6p21.32	N/A
	H358 sgRB4 TramR	STK19	N/A	AMP	6p21.33	N/A
	H358 sgRB4 TramR	TAP1	N/A	AMP	6p21.32	N/A
	H358 sgRB4 TramR	TAP2	N/A	AMP	6p21.32	N/A
	H358 sgRB4 TramR	CDKN1A	N/A	AMP	6p21.2	N/A
	H358 sgRB4 TramR	PMS2	N/A	AMP	7p22.1	N/A
	H358 sgRB4 TramR	RAD52	N/A	AMP	12p13.33	N/A
	H358 sgRB4 TramR	ETV6	N/A	AMP	12p13.2	N/A
	H358 sgRB4 TramR	PIK3C2G	N/A	AMP	12p12.3	N/A
	H358 sgRB4 TramR	H3F3C	N/A	AMP	12p11.21	N/A
	H358 sgRB4 TramR	AXIN1	N/A	AMP	16p13.3	N/A
	H358 sgRB4 TramR	NTHL1	N/A	AMP	16p13.3	N/A
	H358 sgRB4 TramR	SUZ12	N/A	AMP	17q11.2	N/A
	H358 sgRB4 TramR	EZH1	N/A	AMP	17q21.2	N/A
	H358 sgRB4 TramR	MAP3K14	N/A	AMP	17q21.31	N/A
	H358 sgRB4 TramR	STK11	N/A	AMP	19p13.3	N/A
	H358 sgRB4 TramR	TCF3	N/A	AMP	19p13.3	N/A
	H358 sgRB4 TramR	DOT1L	N/A	AMP	19p13.3	N/A
	H358 sgRB4 TramR	GNA11	N/A	AMP	19p13.3	N/A
	H358 sgRB4 TramR	MAP2K2	N/A	AMP	19p13.3	N/A
	H358 sgRB4 TramR	PTPRS	N/A	AMP	19p13.3	N/A
	H358 sgRB4 TramR	INSR	N/A	AMP	19p13.2	N/A
	H358 sgRB4 TramR	DNMT1	N/A	AMP	19p13.2	N/A
	H358 sgRB4 TramR	KEAP1	N/A	AMP	19p13.2	N/A
	H358 sgRB4 TramR	CARM1	N/A	AMP	19p13.2	N/A
	H358 sgRB4 TramR	SMARCA4	N/A	AMP	19p13.2	N/A
	H358 sgRB4 TramR	CALR	N/A	AMP	19p13.13	N/A
	H358 sgRB4 TramR	NOTCH3	N/A	AMP	19p13.12	N/A
	H358 sgRB4 TramR	BABAM1	N/A	AMP	19p13.11	N/A
	H358 sgRB4 TramR	JAK3	N/A	AMP	19p13.11	N/A
	H358 sgRB4 TramR	UPF1	N/A	AMP	19p13.11	N/A
	H358 sgRB4 TramR	POLD1	N/A	AMP	19q13.33	N/A
	H358 sgRB4 TramR	RECQL	N/A	AMP	12p12.1	N/A
	H358 sgRB4 TramR	PTPRD	N/A	AMP	9p24.1-p23	N/A

## Sheet: Supplementary Table 3
	Supplementary Table 3: Target sequences of siRNAs used in this study.
	siRNA name	Target Sequence
	ON-TARGETplus SMARTpool siRNA J-003555-11, MAPK1	UCGAGUAGCUAUCAAGAAA
	ON-TARGETplus SMARTpool siRNA J-003555-12, MAPK1	CACCAACCAUCGAGCAAAU
	ON-TARGETplus SMARTpool siRNA J-003555-13, MAPK1	GGUGUGCUCUGCUUAUGAU
	ON-TARGETplus SMARTpool siRNA J-003555-14, MAPK1	ACACCAACCUCUCGUACAU
	ON-TARGETplus SMARTpool siRNA J-003592-07, MAPK3	GACCGGAUGUUAACCUUUA
	ON-TARGETplus SMARTpool siRNA J-003592-08, MAPK3	CCUGCGACCUUAAGAUUUG
	ON-TARGETplus SMARTpool siRNA J-003592-09, MAPK3	CCAAUAAACGGAUCACAGU
	ON-TARGETplus SMARTpool siRNA J-003592-10, MAPK3	AGACUGACCUGUACAAGUU
	ON-TARGETplus SMARTpool siRNA J-005069-08, KRAS	GGAGGGCUUUCUUUGUGUA
	ON-TARGETplus SMARTpool siRNA J-005069-09, KRAS	UCAAAGACAAAGUGUGUAA
	ON-TARGETplus SMARTpool siRNA J-005069-10, KRAS	GAAGUUAUGGAAUUCCUUU
	ON-TARGETplus SMARTpool siRNA J-005069-11, KRAS	GAGAUAACACGAUGCGUAU
